# Supplementary material for: Evaluation of Heartwood Extracts Combined with Linseed Oil as Wood Preservatives in Field Tests in Southern Mississippi, USA
Source: Insects. 2021 Sep 8;12(9):803. doi: 10.3390/insects12090803 (PMC8467827; doi:10.3390/insects12090803)
Supplement: Supplementary file 1 [file insects-12-00803-s001.zip]

Archive with 1 entries (1 files):
- insects-1365394-supplementary.pdf
